# Supplementary material for: Molecular Epidemiology, Phenotypic and Genomic Characterization of Multidrug-Resistant Enterococcus Faecium Isolated from Bovine Mastitis in Ningxia, China (2019–2024)
Source: Microorganisms. 2026 Jun 29;14(7):1424. doi: 10.3390/microorganisms14071424 (PMC13413553; doi:10.3390/microorganisms14071424)
Supplement: Supplementary file 1 [file microorganisms-14-01424-s001.zip]

Archive with 1 entries (1 files):
- microorganisms-4338191-supplementary.pdf
